# Supplementary material for: A Detailed Study of Infection Following Custom-Made Porous Hydroxyapatite Cranioplasty: Risk Factors and How to Possibly Avoid Device Explantation
Source: J Clin Med. 2025 Sep 12;14(18):6443. doi: 10.3390/jcm14186443 (PMC12471258; doi:10.3390/jcm14186443)
Supplement: Supplementary file 1 [file jcm-14-06443-s001.zip]

Archive with 2 entries (2 files):
- jcm-3831626-supplementary.pdf
- Mannella et al., 2025_Supplementary File S1.pdf
